# Supplementary material for: Psychosocial Care for Adult Cancer Patients: Guidelines of the Italian Medical Oncology Association
Source: Cancers (Basel). 2021 Sep 29;13(19):4878. doi: 10.3390/cancers13194878 (PMC8508051; doi:10.3390/cancers13194878)
Supplement: Supplementary file 1 [file cancers-13-04878-s001.zip]

Archive with 1 entries (1 files):
- cancers-1377410-supplementary.pdf
